# Supplementary material for: Microbiome Analysis of Traditional Grain Vinegar Produced under Different Fermentation Conditions in Various Regions in Korea
Source: Foods. 2022 Nov 10;11(22):3573. doi: 10.3390/foods11223573 (PMC9689881; doi:10.3390/foods11223573)
Supplement: Supplementary file 1 [file foods-11-03573-s001.zip]

Archive with 1 entries (1 files):
- foods-1950501-SI.pdf
